# Supplementary material for: Alcohol Intake and Incidence of Heart Failure and Its Subtypes: VA Million Veteran Program
Source: Nutrients. 2026 Jan 31;18(3):471. doi: 10.3390/nu18030471 (PMC12899092; doi:10.3390/nu18030471)
Supplement: Supplementary file 1 [file nutrients-18-00471-s001.zip]

Archive with 3 entries (2 files):
- nutrients-4104322-supplementary/
- nutrients-4104322-supplementary/File S1 MVP Core Publication Acknowledgement_June 2025.pdf
- nutrients-4104322-supplementary/Supplement materials.pdf
